# Supplementary material for: Daily handover in surgery: systematic review and a novel taxonomy of interventions and outcomes
Source: BJS Open. 2024 Mar 1;8(2):zrae011. doi: 10.1093/bjsopen/zrae011 (PMC10905088; doi:10.1093/bjsopen/zrae011)
Supplement: zrae011_Supplementary_Data [file zrae011_supplementary_data.zip]

Archive with 3 entries (3 files):
- Appendix_S1._Search_strategy.pdf
- PRISMA_2020_checklist.docx
- Supplementary_Material.docx
